# Supplementary material for: Did the International Trade in Crops Lead to Global Cropland Saving or Wasting in the Period 2000–2022?
Source: Foods. 2024 Jul 26;13(15):2371. doi: 10.3390/foods13152371 (PMC11311825; doi:10.3390/foods13152371)
Supplement: Supplementary file 1 [file foods-13-02371-s001.zip]

Archive with 1 entries (1 files):
- foods-3084673-supplementary.pdf
